# Supplementary material for: Determinants of egg consumption by infants and young children in Ethiopia
Source: Public Health Nutr. 2022 May 16;25(11):3121–30. doi: 10.1017/S1368980022001112 (PMC9991633; doi:10.1017/S1368980022001112)
Supplement: Supplementary file 1 [file S1368980022001112sup.zip]

Archive with 2 entries (2 files):
- S1368980022001112sup001.pdf
- S1368980022001112sup002.docx
